# Supplementary material for: The Evolving Role of Radiation Therapy Technologists in Head and Neck Cancer: A Narrative Review and Operational Framework
Source: J Imaging. 2026 Mar 10;12(3):117. doi: 10.3390/jimaging12030117 (PMC13028032; doi:10.3390/jimaging12030117)
Supplement: Supplementary file 1 [file jimaging-12-00117-s001.zip]

Archive with 1 entries (1 files):
- jimaging-4141588-supplementary.pdf
